# Supplementary material for: Carrot Rhamnogalacturonan-I Supplementation Shapes Gut Microbiota and Immune Responses: A Randomised Trial in Healthy Adults
Source: Microorganisms. 2025 Sep 16;13(9):2156. doi: 10.3390/microorganisms13092156 (PMC12472267; doi:10.3390/microorganisms13092156)
Supplement: Supplementary file 1 [file microorganisms-13-02156-s001.zip]

Archive with 1 entries (1 files):
- microorganisms-3820620-supplementary.pdf
